# Supplementary material for: Chemical Profile and Bioactivities of Extracts from Edible Plants Readily Available in Portugal
Source: Foods. 2021 Mar 22;10(3):673. doi: 10.3390/foods10030673 (PMC8004287; doi:10.3390/foods10030673)
Supplement: Supplementary file 1 [file foods-10-00673-s001.zip]

Archive with 1 entries (1 files):
- foods-1153849-supplementary.pdf
